# Supplementary material for: Adenoma to Colorectal Cancer Estimated Transition Rates Stratified by BMI Categories—A Cross-Sectional Analysis of Asymptomatic Individuals from Screening Colonoscopy Program
Source: Cancers (Basel). 2021 Dec 23;14(1):62. doi: 10.3390/cancers14010062 (PMC8750540; doi:10.3390/cancers14010062)
Supplement: Supplementary file 1 [file cancers-14-00062-s001.zip]

Archive with 1 entries (1 files):
- cancers-1517251-supplementary.pdf
